# Supplementary material for: MetaboMiner – semi-automated identification of metabolites from 2D NMR spectra of complex biofluids
Source: BMC Bioinformatics. 2008 Nov 28;9:507. doi: 10.1186/1471-2105-9-507 (PMC2612014; doi:10.1186/1471-2105-9-507)
Supplement: Additional file 2 — Synthetic mixture information [file 1471-2105-9-507-S2.xls]

## Sheet: Sheet1
Synthetic Mixture 1
Metabolite	MetaboMiner s		MetaboMiner a		HMDB		MMCD		BMRB	PRIMe
	HSQC	TOCSY	HSQC	TOCSY	HSQC	TOCSY	HSQC	TOCSY	HSQC	HSQC
3-Hydroxybutyrate		√
Alanine	√	√	√	√						√
Arginine	√	√		√			√			√
Aspartate	√		√				√			√
Betaine	√	√		√
Carnitine	√	√		√			√
Choline	√	√	√	√
cis_Aconitate
Ethanol	√	√		√			√
Glucose	√	√	√	√	√				√	√
Glutamine				√
Histidine		√		√						√
Inosine	√	√						√
Isoleucine		√		√
Lactate	√	√		√			√
Leucine	√	√	√	√						√
Lysine	√	√		√	√	√	√		√	√
Methionine	√	√	√	√	√					√
N_Acetylaspartate	√	√	√
Ornithine	√	√	√	√	√					√
Phenylalanine	√	√	√	√	√		√		√	√
Proline	√	√	√	√	√				√	√
Threonine	√	√	√	√
Tryptophan	√	√	√	√	√	√			√	√
Tyrosine	√	√	√	√						√
Uracil			√
Valine	√	√	√	√	√		√		√	√
Synthetic Mixture 2
Metabolite	MetaboMiner sp		MetaboMiner-all		HMDB		MMCD		BMRB	PRIMe
	HSQC	TOCSY	HSQC	TOCSY	HSQC	TOCSY	HSQC	TOCSY	HSQC	HSQC
2-Hydroxybutyrate	√	√	√	√
Acetate
Acetylcarnitine
AMP
Citrulline				√
Ethanol	√	√
Formate		√
Fructose	√	√			√			√	√
Hippurate	√	√	√	√
Leucine	√	√	√	√						√
Lysine	√	√		√		√				√
Methionine	√	√	√							√
N_Acetylaspartate	√	√	√	√
Ornithine	√	√		√		√				√
Methylsuccinate	√
Proline	√	√	√	√				√		√
Threonine	√	√	√	√						√
Myo-inositol	√	√
GABA	√	√	√	√
Trigonelline	√	√	√	√
Valine	√	√	√	√
Synthetic Mixture 3
Metabolite	MetaboMiner-sp		MetaboMiner-all		HMDB		MMCD		BMRB	PRIMe
	HSQC	TOCSY	HSQC	TOCSY	HSQC	TOCSY	HSQC	TOCSY	HSQC	HSQC
2_hydroxybutyrate	√	√	√	√	√
3_hydroxybutyrate	√	√	√	√	√	√
2_oxoglutarate	√	√	√	√	√
Adipate	√	√		√	√
Betaine	√		√				√
Carnitine	√	√	√	√	√		√
Choline	√	√	√	√	√				√
Ethanol	√	√
Fumarate			√
Glutamine	√	√		√						√
Histidine	√		√							√
Inosine	√
Isoleucine	√	√	√	√	√	√		√	√	√
Lysine	√	√		√						√
Lactate	√	√
Myo-inositol	√	√		√
N-Acetylaspartate	√		√							√
Proline	√	√	√	√	√	√		√
Ornithine	√	√		√		√				√
Threonine	√		√	√
Trigonelline	√	√	√	√
Tyrosine	√									√
cis_Aconitate			√
Valine	√	√	√	√	√				√	√
Plasma
Metabolite	MetaboMiner-sp		MetaboMiner-all		HMDB		MMCD		BMRB	PRIMe
	HSQC	TOCSY	HSQC	TOCSY	HSQC	TOCSY	HSQC	TOCSY	HSQC	HSQC
2-Hydroxybutyrate	√	√		√
3-Hydroxybutyrate	√	√	√	√	√	√
Acetate	√	√					√			√
Adipate	√			√
Alanine	√	√	√	√			√			√
Asparagine	√	√	√	√
Betaine	√	√	√	√			√
Carnitine	√	√		√
Choline		√		√
Citrate	√	√	√
Creatine	√	√			√
Creatinine	√	√
Formate		√
Fumarate
Glucose	√	√		√				√	√	√
Glutamine	√	√	√	√	√					√
Glycerol	√	√	√		√
Glycine	√	√	√
Hippurate
Histidine	√	√		√
Isoleucine	√	√	√	√	√				√	√
Lactate	√	√		√
Leucine	√	√	√	√			√		√	√
Lysine	√	√		√					√	√
Methanol	√
Methionine	√	√	√	√	√					√
Ornithine	√	√		√		√				√
Phenylalanine	√	√		√	√				√	√
Proline	√	√	√	√	√	√			√	√
Pyruvate
Threonine	√	√	√	√						√
Tryptophan	√	√	√	√				√
Tyrosine	√	√	√	√						√
Urea		√
Valine	√	√	√	√	√				√	√
